# Supplementary material for: Luxury Zinc Supply Prevents the Depression of Grain Nitrogen Concentrations in Rice (Oryza sativa L.) Typically Induced by Elevated CO2
Source: Plants (Basel). 2023 Feb 13;12(4):839. doi: 10.3390/plants12040839 (PMC9963902; doi:10.3390/plants12040839)
Supplement: Supplementary file 1 [file plants-12-00839-s001.zip]

Archive with 1 entries (1 files):
- plants-2087895-supplementary.pdf
